# Supplementary material for: Ashwagandha: Optimizing the Extraction and Electrospun Nanofiber Production
Source: Pharmaceutics. 2025 Jan 5;17(1):61. doi: 10.3390/pharmaceutics17010061 (PMC11768389; doi:10.3390/pharmaceutics17010061)
Supplement: Supplementary file 1 [file pharmaceutics-17-00061-s001.zip]

Archive with 1 entries (1 files):
- pharmaceutics-3390420-supplementary.pdf
